# Supplementary material for: Survey and Molecular Characterization of Sarcocystidae protozoa in Wild Cricetid Rodents from Central and Southern Chile
Source: Animals (Basel). 2023 Jun 24;13(13):2100. doi: 10.3390/ani13132100 (PMC10340073; doi:10.3390/ani13132100)
Supplement: Supplementary file 1 [file animals-13-02100-s001.zip]

Archive with 3 entries (3 files):
- Table S1. Capture localities.xlsx
- Table S2. Overview table of corrected pairwise genetic distance from Toxoplasmatinae subfamily.pdf
- Table S3. GenBank accession numbers for the sequences used for Sarcocystidae phylogenies.xlsx
