# Supplementary material for: Survey and Molecular Characterization of Sarcocystidae protozoa in Wild Cricetid Rodents from Central and Southern Chile
Source: Animals (Basel). 2023 Jun 24;13(13):2100. doi: 10.3390/ani13132100 (PMC10340073; doi:10.3390/ani13132100)
Supplement: Supplementary file 1 [file animals-13-02100-s001.zip › Table S1. Capture localities.xlsx]

## Sheet: Sheet1
Locality	Geographical coordinates (latitude, longitude)	Specie	Sampled individuals (n)
Conguillío National Park	-38.691048, -71.673544	Abrothrix hirta	46
		Abrothrix olivacea	1
Sendero Bosque Piedra	-42.623969, -73.926573	Abrothrix hirta	1
		Abrothrix olivacea	41
		Abrothrix sanborni	3
		Chelemys macronyx	1
		Oligoryzomys longicaudatus	1
Alerce Costero National Reserve	-40.078503, -73.366447	Abrothrix hirta	17
		Abrothrix olivacea	15
		Oligoryzomys longicaudatus	8
Ñuble National Reserve	-36.978989, -71.503493	Abrothrix hirta	3
		Abrothrix olivacea	17
		Oligoryzomys longicaudatus	4
		Phyllotis darwini	1
Nahuelbuta National Park	-37.792691, -72.998155	Abrothrix hirta	9
		Abrothrix olivacea	8
		Oligoryzomys longicaudatus	1
Los Maitenes	-36.393150, -71.806661	Abrothrix olivacea	7
		Oligoryzomys longicaudatus	6
Pemuco	-37.032259, -71.949735	Abrothrix olivacea	2
		Oligoryzomys longicaudatus	5
		Phyllotis darwini	1
Virgin	-36.348335, -71.844514	Oligoryzomys longicaudatus	3
On the road to Carahue	-38.710595, -73.162524	Oligoryzomys longicaudatus	2
On the road to Doñihue	-34.226780, -70.950482	Abrothrix olivacea	1
On the road to Ralico	-38.786894; -73.361771	Abrothrix olivacea	1
Ralico	-38.797266, -73.344704	Abrothrix hirta	1
Puerto Saavedra, Antu Lafken cottages	-38.783738, -73.398676	Oligoryzomys longicaudatus	1
Total			207
