# Supplementary material for: Survey and Molecular Characterization of Sarcocystidae protozoa in Wild Cricetid Rodents from Central and Southern Chile
Source: Animals (Basel). 2023 Jun 24;13(13):2100. doi: 10.3390/ani13132100 (PMC10340073; doi:10.3390/ani13132100)
Supplement: Supplementary file 1 [file animals-13-02100-s001.zip › Table S3. GenBank accession numbers for the sequences used for Sarcocystidae phylogenies.xlsx]

## Sheet: Hoja1
Family	Subfamily	Sequence name	GenBank accession number
Sarcocystidae	Toxoplasmatinae	Clade A
		Hyaloklossia lieberkuehni	AF298623
		Hyaloklossia kasumiensis p01	LC602188
		Hyaloklossia kasumiensis PEL24	LC669718
		Sarcocystidae sp. TE1	EU443095
		Sarcocystidae sp. isolate BFJ35	MW881038
		Sarcocystidae sp. isolate HV003	MT560683
		Apicomplexa sp.	FJ012144
		Cystoisospora canis strain MEO2015d	KT184360
		Cystoisospora canis strain MEO2015e	KT184362
		Cystoisospora felis	KC607826
		Cystoisospora felis strain MEO2015	KT184364
		Cystoisospora (Isospora) felis	L76471
		Cystoisospora canis strain MEO2015a	KT184368
		Cystoisospora canis strain MEO2015b	KT184363
		Cystoisospora belli isolate CB15	JX025652
		Cystoisospora belli	U94787
		Cystoisospora canis strain MEO2015c	KT184361
		Cystoisospora cf. Ohioensis	AY618555
		Cytoisospora (Isospora) suis	U97523
		Cytoisospora (Isospora) sp. Harbin/01/08	FJ357797
		Cystoisospora suis strain MEO2010-CS1	KF854251
		Cystoisospora suis strain MEO2010-CS2	KF854252
		Cystoisospora cf. ohioensis strain MEO2015b	KT184365
		Besnoitia besnoiti from Portugal	AY833646
		Besnoitia bennetti	AY665399
		Besnoitia tarandi	AY616163
		Besnoitia besnoiti	AF109678
		Besnoitia darlingi isolate MISS-1	GU479631
		Besnoitia oryctofelisi isolate ARG-1	GU479632
		Besnoitia jellisoni	AF291426
		Besnoitia sp. R34	OR052141
		Besnoitia akodoni	AY623624
		Nephroisospora eptesici isolate MN-2007	EU334134
		Toxoplasmatinae gen. sp. P99	OR052139
		Neospora caninum N.C.-Liverpool	U16159
		Neospora caninum	L24380
		Neospora caninum isolate NC-PV1	AJ271354
		Hammondia heydorni clone 5	JX220987
		Hammondia heydorni clone 3	JX220986
		Hammondia triffittae isolate HtRtVulpes-1981-N	GQ984222
		Hammondia triffittae isolate HtAaVulpes-2007-N	GQ984223
		Hammondia hammondi strain H.H-20	KF854253
		Hammondia hammondi strain H.H-34	AH008381
		Toxoplasma gondii	L24381
		Toxoplasma gondii strain RH	EF472967
		Toxoplasma gondii tachyzoites strain RH	M97703
		Toxoplasma gondii isolate Tg10	KX008033
		Toxoplasma gondii isolate Tgn6	KX008004
		Toxoplasma gondii strain ME49	L37415
	Sarcocystinae	Clade B
		Sarcocystis lacertae	AY015113
		Sarcocystis lacertae clone TIOF205(4)	KX462199
		Sarcocystis neurona N5	U07812
		Sarcocystis speeri isolate D2828	KP681854
		Sarcocystis neurona strain TWC_2013	KF854255
		Sarcocystis neurona strain MEO2015	KT184371
		Sarcocystis dispersa	AF120115
		Sarcocystis sp. isolate No. 5	AF513487
		Sarcocystis sp. P61	OR052140
		Sarcocystis strixi	MF162315
		Sarcocystis jamaicensis isolate RTH #18678	KY994649
		Frenkelia microti	AF009244
		Frenkelia glareoli	AF009245
		Sarcocystis kutkienae isolate CcLt1	MT495321
		Sarcocystis cornixi isolate V1	EU553478
		Sarcocystis arctica isolate UES11.2	MF596237
		Sarcocystis arctica isolate UES11.1	MF596236
		Sarcocystis caninum isolate YDDSc2	MH469238
		Sarcocystis fulicae	MG273671
		Sarcocystis turdusi isolate M 41	JF975681
		Sarcocystis lutrae isolate Ll1.11	KM657769
		Sarcocystis lutrae isolate NRS2	MF596216
		Sarcocystis muris isolate Tx377	KC877996
		Sarcocystis muris	M64244
		Sarcocystis lari isolate balnkr1	JQ733508
		Sarcocystis lari isolate Ha1.8	MF946588
		Sarcocystis mucosa	AF109679
		Sarcocystis rileyi strain Europe	HM185742
		Sarcocystis rileyi	GU120092
		Sarcocystis albifronsi isolate 08	EU502868
		Sarcocystis anasi isolate DA1	EU553477
		Sarcocystis wenzeli isolate YNUSw1	MT756990
		Sarcocystis wenzeli isolate YNUSw2	MT756991
		Sarcocystis wobeseri isolate kir01	HM159419
		Sarcocystis sp. ex Columba livia	GQ245670
		Sarcocystis sp. isolate 09	EU502869
		Sarcocystis sp. isolate CcLt24	MZ707127
		Sarcocystis sp. isolate Dkorm1	JQ733511
		Sarcocystis halieti isolate Ha1.6	MF946587
		Sarcocystis corvusi isolate kuos1	JN256117
		Sarcocystis halieti isolate Dkorm16	MH130211
		Sarcocystis columbae isolate lith	HM125054
		Sarcocystis columbae	GU253883
		Sarcocystis Aregntina
		Sarcocystis sp. isolate VC38	OP937321
		Sarcocystis sp. isolate VC46	OP937324
		Sarcocystis sp. isolate VC43	OP937322
		Sarcocystis sp. isolate VC44	OP937323
		Clade C
		Sarcocystis frondea isolate CnLttvlap15	MF596184
		Sarcocystis frondea isolate CnLttvlap23	MF596186
		Sarcocystis oviformis	FJ196262
		Sarcocystis oviformis isolate stov1	JN256130
		Sarcocystis hardangeri isolate Sh1RtN	EF056013
		Sarcocystis hardangeri isolate Sh1CeN	GQ250987
		Sarcocystis ovalis isolate SoAa1N	EU282019
		Sarcocystis ovalis isolate SoAa1C	EU282034
		Sarcocystis aucheniae isolate J3	KF383267
		Sarcocystis aucheniae isolate 3B llama Jujuy	KU527117
		Sarcocystis cruzi	AF017120
		Sarcocystis cruzi isolate B4.21	KC209740
		Sarcocystis levinei isolate Bb20.2	KU247922
		Sarcocystis levinei isolate Bb19.3	KU247918
		Sarcocystis alceslatrans isolate AaC1.21	KF831276
		Sarcocystis alceslatrans isolate SalAa1C	EU282033
		Sarcocystis capreolicanis isolate NoCc10.7 clone 2	JN226118
		Sarcocystis capreolicanis isolate CcI2.11 clone 8	KY019028
		Sarcocystis rangi isolate Sr1RtN	EF056011
		Sarcocystis rangi isolate Sr1RtI	EF467655
		Sarcocystis hjorti isolate Aa36.6	KF831294
		Sarcocystis hjorti isolate SspEAa1N	EU282017
		Sarcocystis pilosa isolate CnLtpl1	KU753891
		Sarcocystis pilosa isolate CnLtpl3	KU753893
		Sarcocystis arieticanis isolate YDSSA2	MF039331
		Sarcocystis arieticanis isolate 1SA	MH413035
		Sarcocystis arieticanis	L24382
		Sarcocystis heydorni isolate 1	KX057996
		Sarcocystis grueneri isolate Sg1RtN	EF056010
		Sarcocystis grueneri voucher KWD	KC556825
		Sarcocystis taeniata isolate AaC1.7 clone 1	KF831277
		Sarcocystis taeniata isolate AaC2.4 clone 5	KF831293
		Sarcocystis linearis isolate CcI4.8 clone 7	KY019050
		Sarcocystis linearis isolate CcI4.6 clone 2	KY019033
		Sarcocystis sp. SKV-2015 isolate 3	KT378042
		Sarcocystis tarandivulpes isolate Stv1RtI	EF467656
		Sarcocystis tarandivulpes isolate Stv1RtN	EF056012
		Sarcocystis gracilis	KF880741
		Sarcocystis gracilis isolate CcI2.1	KY019031
		Sarcocystis alces isolate AaC2.2	KF831274
		Sarcocystis alces isolate SaAa1N	EU282018
		Sarcocystis capracanis isolate 2	KU820983
		Sarcocystis capracanis isolate 1	KU820982
		Sarcocystis tenella isolate S9.1	KC209737
		Sarcocystis tenella isolate 7	KP263758
		Sarcocystis miescheriana isolate s08	JN256123
		Sarcocystis miescheriana isolate SmJY2	JX840465
		Sarcocystis scandinavica isolate SsAa1N clone 1.2	EU282021
		Sarcocystis scandinavica isolate SsAa2N clone 2.6	EU282032
		Sarcocystis nipponi isolate CnLttva13 clone 2	MF596189
		Sarcocystis nipponi isolate CnLttva16 clone 3	MF596192
		Sarcocystis nipponi isolate CnLttva16 clone 1	MF596190
		Sarcocystis tuagulusi clone C18SST1.2	KT893710
		Sarcocystis tuagulusi clone C18SST2.10	KT893711
		Sarcocystis moulei	L76473
		Sarcocystis gigantea isolate S1.1	KC209733
		Sarcocystis gigantea	L24384
		Sarcocystis buffalonis isolate Bb15.2	KU247903
		Sarcocystis buffalonis	AF017121
		Sarcocystis hirsuta	AF017122
		Sarcocystis hirsuta isolate B6.3 clone 1	KT901156
		Sarcocystis cafferi isolate 13Z122-2B	KJ778011
		Sarcocystis cafferi isolate 13Z122-C1	KJ778016
		Sarcocystis fusiformis isolate Bb3.4 clone 3	KR186117
		Sarcocystis fusiformis isolate Bb5.1 clone 5	KR186122
		Sarcocystis entzerothi isolate CcLttvz4	KX643336
		Sarcocystis entzerothi isolate CcLttvz6	KX643337
		Sarcocystis hominis clone 1A HRF47	KF954731
		Sarcocystis bovini isolate B4.7 clone 1	KT901139
		Sarcocystis bovifelis isolate B4.8 clone 1	KT901136
		Sarcocystis bovifelis isolate B4.9	KC209744
		Sarcocystis bovini isolate B4.15 clone 2	KT901145
		Sarcocystis rommeli isolate Srs2B	KY120285
		Sarcocystis sinensis isolate Bb21.26 clone 14	KT901109
		Sarcocystis sinensis isolate Bb21.26 clone 2	KT901097
		Sarcocystis silva	KF880743
		Sarcocystis silva isolate NoCc11.4 clone 1	JN226122
		Sarcocystis rangiferi isolate Srf2RtN	EF056016
		Sarcocystis truncata isolate Srf2CeN clone 1	GQ251026
		Sarcocystis truncata isolate Srf2CeN clone 3	GQ251028
		Sarcocystis tarandi isolate St4RtN clone 1	GQ250972
		Sarcocystis sp. AY-2018 isolate: C3, C40	LC374377
		Sarcocystis sp. AY-2018 isolate: C1	LC374376
		Sarcocystis tarandi isolate St3RtN clone 3	GQ250969
		Sarcocystis elongata isolate St1CeN clone 2	GQ251012
		Sarcocystis elongata isolate St2CeN clone 2	GQ251017
		Clade D
		Sarcocystis sp. isolate No. 2	AF513490
		Sarcocystis atheridis	AF120114
Babesiidae	Not applicable	Babesia rodhaini	AB049999
		Babesia caballi	AY309955
		Babesia bigemina	JQ723014
Theileriidae	Not applicable	Theileria mutans	AF078815
		Theileria annulata	KF559356
		Theileria parva	AF013418
Eimeriidae	Not applicable	Goussia janae isolate LEU101-#101	GU479644
		Goussia pannonica isolate ABR111-#111	GU479642
		Caryospora bigenetica clone 1	AF060975
		Caryospora bigenetica clone 2	AF060976
		Eimeria falciformis	AF080614
		Eimeria falciformis strain Chob2	KT184339
		Eimeria falciformis strain Chob2	KT184340
		Isospora robini	AF080612
		Isospora gryphoni	AF080613
		Isospora gryphoni strain UWO_2010	KF854254
		Cyclospora cayetanensis	AF111183
		Eimeria necatrix strain Guelph 84	KT184349
		Eimeria tenella	U67121
		Eimeria tenella	AF026388
		Eimeria maxima strain Guelph strain 74	KT184345
		Eimeria maxima strain M6	KT184346
		Eimeria brunetti	U67116
		Eimeria brunetti strain Guelph 80	KT184337
Hepatozoidae	Not applicable	Hepatozoon catesbianae	AF130361
		Hepatozoon ayorgbor	EF157822
		Hepatozoon canis isolate Spain 3	AY731062
		Hepatozoon felis isolate Spain 2	AY628681
Adeleidae	Not applicable	Adelina grylli	DQ096836
Not applicable	Not applicable	Cryptosporidium parvum strain C1	AF108864
		Cryptosporidium serpentis strain Snake C. serpentis genotype (CSP01)	AF093499
		Cryptosporidium muris	AB089284
